# Supplementary material for: Analysis of Ionic-Exchange of Selected Elements between Novel Nano-Hydroxyapatite-Silica Added Glass Ionomer Cement and Natural Teeth
Source: Polymers (Basel). 2021 Oct 12;13(20):3504. doi: 10.3390/polym13203504 (PMC8537145; doi:10.3390/polym13203504)
Supplement: Supplementary file 1 [file polymers-13-03504-s001.zip]

Archive with 1 entries (1 files):
- polymers-1388730-supplementary.pdf
